# Supplementary material for: Genome-Wide Association Study of Growth and Feeding Traits in Pekin Ducks
Source: Front Genet. 2019 Jul 26;10:702. doi: 10.3389/fgene.2019.00702 (PMC6676418; doi:10.3389/fgene.2019.00702)
Supplement: Table S1 — Variance analysis for sex and batch effects [file Table_1.xlsx]

## Sheet: Sheet1
	Sex	Batch
BW21	0.000113	4.19e-09
BW42	< 2e-16	0.00773
ADG	7.17e-16	0.0768
FI	0.212	0.157
FCR	2.74e-12	0.00417
RFI	4.7e-09	0.00611
#The P-value of ANOVA
